# Supplementary material for: Identification of Brain-Specific Treatment Effects in NPC1 Disease by Focusing on Cellular and Molecular Changes of Sphingosine-1-Phosphate Metabolism
Source: Int J Mol Sci. 2020 Jun 24;21(12):4502. doi: 10.3390/ijms21124502 (PMC7352403; doi:10.3390/ijms21124502)
Supplement: Supplementary file 1 [file ijms-21-04502-s001.zip]

Archive with 1 entries (1 files):
- ijms-847768-supplementary-final.docx
